# Supplementary material for: Recent Advances in Aptamer-Based Biosensors for Bacterial Detection
Source: Biosensors (Basel). 2024 Apr 23;14(5):210. doi: 10.3390/bios14050210 (PMC11117931; doi:10.3390/bios14050210)
Supplement: Supplementary file 1 [file biosensors-14-00210-s001.zip]

Archive with 1 entries (1 files):
- biosensors-2929208-supplementary.pdf
